# Supplementary material for: LSPR-Based Aptasensor for Rapid Urinary Detection of NT-proBNP
Source: Biosensors (Basel). 2023 Jul 17;13(7):736. doi: 10.3390/bios13070736 (PMC10377000; doi:10.3390/bios13070736)
Supplement: Supplementary file 1 [file biosensors-13-00736-s001.zip]

Archive with 1 entries (1 files):
- biosensors-2458481-supplementary.pdf
